# Supplementary material for: Food Enzyme Database (FEDA): a web application gathering information about food enzyme preparations available on the European market
Source: Database (Oxford). 2021 Oct 9;2021:baab060. doi: 10.1093/database/baab060 (PMC8502015; doi:10.1093/database/baab060)
Supplement: baab060_Supp [file baab060_supp.zip]

Archive with 1 entries (1 files):
- Supplementary files-final...docx
